# Supplementary material for: Impact of Perineural Invasion and Preexisting Type 2 Diabetes on Patients with Esophageal Squamous Cell Carcinoma Receiving Neoadjuvant Chemoradiotherapy
Source: Cancers (Basel). 2023 Feb 9;15(4):1122. doi: 10.3390/cancers15041122 (PMC9954405; doi:10.3390/cancers15041122)
Supplement: Supplementary file 1 [file cancers-15-01122-s001.zip]

Archive with 1 entries (1 files):
- cancers-2192869-supplementary.pdf
